# Supplementary material for: Domestication affects exploratory behaviour of pikeperch (Sander lucioperca L.) during the transition to pelleted food
Source: PLoS One. 2018 May 9;13(5):e0196118. doi: 10.1371/journal.pone.0196118 (PMC5942806; doi:10.1371/journal.pone.0196118)
Supplement: S1 Table — (XLS) [file pone.0196118.s001.xls]

## Sheet: Munka1
individual	F group	Tmin	Dmin	N approach	expl clust	cortisol	std length
T1	2	8	9	7	2	106.77	76
T2	2	8	8	2	2	.	80
T3	2	15	7	0	1	248.78	100
T4	2	15	7	0	1	.	85
T5	2	15	10	2	1	92.55	95
T6	2	4	6	5	2	197.6	79
T7	2	30	11	0	1	320.78	80
T8	2	3	14	1	2	304.64	87
T9	2	11	8	2	2	265.1	83
T10	2	10	11	3	2	.	67
T11	2	11	7	3	2	203.17	84
T12	2	30	25	0	3	368.61	82
T13	2	6	15	1	2	143.82	80
T14	2	19	20	1	3	.	77
T15	2	30	15	0	3	399.08	91
T16	2	30	25	0	3	.	100
T17	2	30	8	0	1	107.2	78
T18	2	5	6	6	2	241	85
T19	2	10	3	4	2	66.56	91
T20	2	13	11	2	2	169.25	88
T21	2	30	14	0	3	.	96
T22	2	17	7	1	1	.	91
T23	2	16	7	2	1	210.56	78
T24	2	30	9	1	1	250.77	88
T25	3	14	8	1	2	.	99
T26	3	18	5	1	1	216.5	66
T27	3	8	6	3	2	133.37	79
T28	3	14	9	3	2	157.57	76
T29	3	30	25	0	3	163.96	81
T30	3	8	8	3	2	.	69
T31	3	3	6	13	2	178.92	71
T32	3	7	4	6	2	71.78	79
T33	3	5	4	12	2	118.86	71
T34	3	5	10	5	2	160.1	73
T35	3	10	14	2	2	84.47	72
T36	3	8	8	1	2	319.5	84
T37	3	10	4	6	2	.	78
T38	3	5	6	10	2	.	79
T39	3	6	4	9	2	.	81
T40	3	5	3	6	2	.	93
T41	3	17	25	1	3	178.22	75
T42	3	12	10	2	2	307.06	81
T43	3	15	8	5	1	.	83
T44	3	3	4	10	2	101	82
T45	3	7	6	10	2	324.62	89
T46	3	30	25	0	3	152.65	75
T47	3	5	6	3	2	106.35	92
T48	3	11	6	4	2	213.94	66
T49	1	30	25	0	3	203.17	101
T50	1	13	8	1	2	255.8	107
T51	1	5	4	3	2	228.88	107
T52	1	30	25	0	3	283.62	108
T53	1	15	7	3	1	288.16	112
T54	1	6	7	6	2	311.98	109
T55	1	30	25	0	3	.	102
T56	1	16	7	2	1	274.75	113
T57	1	7	3	4	2	196.04	109
T58	1	15	10	1	1	.	108
T59	1	4	1	7	2	194.49	107
T60	1	9	5	4	2	241.96	117
T61	1	8	7	8	2	208.9	97
T62	1	7	6	4	2	244.86	99
T63	1	30	25	0	3	284.75	102
T64	1	30	15	0	3	.	96
T65	1	30	25	0	3	209.73	99
T66	1	5	7	4	2	.	107
T67	1	30	8	0	1	323.33	108
T68	1	30	25	0	3	.	100
T69	1	30	25	0	3	.	107
T70	1	30	25	0	3	325.91	115
T71	1	30	25	0	3	.	94
T72	1	3	5	9	2	268.28	93
K1	4	30	25	0	3	.	95
K2	4	30	1	3	1	.	97
K3	4	30	9	1	1	.	69
K4	4	3	9	2	2	.	78
K5	4	30	25	0	3	.	88
K6	4	12	7	3	2	.	80
K7	4	15	11	10	2	.	84
K8	4	30	25	0	3	.	83
K9	4	14	5	4	2	.	96
K10	4	30	25	0	3	.	83
K11	4	9	8	5	2	.	95
K12	4	30	8	3	1	.	70
K13	4	30	13	1	3	.	92
K14	4	11	9	4	2	.	83
H1	5	20	6	1	1	.	82
H2	5	10	5	7	2	.	75
H3	5	5	5	5	2	.	75
H4	5	7	7	2	2	.	62
H5	5	7	6	9	2	.	80
H6	5	11	9	1	2	.	82
H7	5	17	7	13	1	.	86
H8	5	8	9	11	2	.	76
H9	5	9	7	8	2	.	76
H10	5	5	7	8	2	.	85
H11	5	18	5	8	1	.	77
H12	5	11	6	7	2	.	74
H13	5	18	4	15	1	.	76
H14	5	2	6	13	2	.	80
H15	5	3	8	3	2	.	70
H16	5	6	10	3	2	.	78
H17	5	11	9	4	2	.	87
H18	5	1	10	1	2	.	80
H19	5	14	8	5	2	.	82
H20	5	14	10	9	2	.	83
H21	5	30	25	0	3	.	90
H22	5	9	11	1	2	.	76
H23	5	6	9	7	2	.	99
H24	5	17	4	8	1	.	98
H25	5	20	5	1	1	.	87
H26	5	24	9	5	1	.	93
H27	5	7	10	9	2	.	92
H28	5	12	8	2	2	.	98
H29	5	16	9	4	1	.	63
H30	5	16	9	3	1	.	75
H31	5	18	6	7	1	.	77
H32	5	30	25	0	3	.	89
H33	5	23	10	5	1	.	90
H34	5	3	10	9	2	.	80
H35	5	30	5	2	1	.	90
H36	5	8	7	6	2	.	98
H37	5	12	10	6	2	.	107
H38	5	14	11	3	2	.	85
H39	5	26	5	8	1	.	94
H40	5	5	5	11	2	.	89
H41	5	1	12	1	2	.	94
H42	5	7	5	8	2	.	86
H43	5	7	6	9	2	.	82
H44	5	3	5	5	2	.	85
H45	5	30	25	0	3	.	91
H46	5	6	7	4	2	.	114
H47	5	2	10	1	2	.	107
H48	5	30	25	0	3	.	97
H49	5	30	25	0	3	.	102
H50	5	3	7	1	2	.	114
H51	5	30	25	0	3	.	95
H52	5	1	9	2	2	.	113
T73	5	14	7	2	2	.	116
T74	5	14	4	3	2	.	125
H53	5	21	4	5	1	.	115
H54	5	3	8	5	2	.	98
H55	5	5	5	3	2	.	87
H56	5	6	5	2	2	.	82
H57	5	10	8	2	2	.	111
H58	5	10	9	7	2	.	104
H59	5	5	8	3	2	.	104
H60	5	14	4	3	2	.	111
H61	5	30	25	0	3	.	103
H62	5	17	2	9	1	.	90
H63	5	29	8	3	1	.	109
H64	5	10	8	2	2	.	102
H65	5	14	5	3	2	.	97
H66	5	11	8	7	2	.	108
H67	5	18	8	5	1	.	107
H68	5	25	2	5	1	.	95
